# Supplementary material for: Define Critical Parameters of Trastuzumab-Mediated ADCC Assays via Assay Optimization Processes, Focusing on the Impact of Cryopreserved Effector Cells on Assay Performance
Source: Cancers (Basel). 2024 Jun 27;16(13):2367. doi: 10.3390/cancers16132367 (PMC11240353; doi:10.3390/cancers16132367)
Supplement: Supplementary file 1 [file cancers-16-02367-s001.zip]

Archive with 1 entries (1 files):
- cancers-2994157-supplementary.pdf
